# Supplementary material for: Purification and characterization of Terfezia claveryi TcCAT-1, a desert truffle catalase upregulated in mycorrhizal symbiosis
Source: PLoS One. 2019 Jul 10;14(7):e0219300. doi: 10.1371/journal.pone.0219300 (PMC6620010; doi:10.1371/journal.pone.0219300)
Supplement: S1 Method — (XLSX) [file pone.0219300.s004.xlsx]

## Sheet: 1. Gel filtration
S1 Method. Calculation of native molecular weight by gel filtration.
Marker	Vol elution (Ve)	Vol 0 (Blue dextran)	Vol t (CoCl2)	Ve/Vo	MW (kDa)	MW (Dalton)	Ln (Dalton)	Kav	Lg (Dalton)
Apoferritin (10 mg/ mL)	9.73	7.36	19.673	1.32201	443	443000	13.0013	0.192479	5.6464
B-Amylase (4mg/mL)	10.66	7.36	19.673	1.44837	200	200000	12.2061	0.268009	5.30103
ADH (5mg/mL)	11.616	7.36	19.673	1.57826	150	150000	11.9184	0.345651	5.17609
Albumin (10mg/mL)	12.86	7.36	19.673	1.74728	66	66000	11.0974	0.446682	4.81954
Carbonic anhydrase (3mg/mL)	15.205	7.36	19.673	2.0659	29	29000	10.2751	0.637131	4.4624
Buffer: Sodium phosphate 50mM pH7, NaCl 150mM.
Column: Superdex 200 10/300 GL
Volumen muestra: 100uL
Sample	Ve	Vo	Vt	Ve/Vo	Kav	Xmuestra (Ln)	Xmuestra (lg)	Dalton Ln	Dalton lg	KDa
TcCAT-1	9.61	7.36	19.673	1.30571	0.182734	12.7901	5.55365		357804	357.804
