# Supplementary material for: Purification and characterization of Terfezia claveryi TcCAT-1, a desert truffle catalase upregulated in mycorrhizal symbiosis
Source: PLoS One. 2019 Jul 10;14(7):e0219300. doi: 10.1371/journal.pone.0219300 (PMC6620010; doi:10.1371/journal.pone.0219300)
Supplement: S2 Method — (XLSX) [file pone.0219300.s005.xlsx]

## Sheet: Hoja1
S2 Method. Calculation of monomer molecular weight by SDS PAGE.
Marker	pixel	MW (kDa)	Relative mobility	log molecular weight
1	50	250	0.175439	2.39794
2	69	200	0.242105	2.30103
3	101	150	0.354386	2.17609
4	131	120	0.459649	2.07918
5	174	100	0.610526	2
6	195	85	0.684211	1.92942
7	259	70	0.908772	1.8451
8	285	60	1	1.77815
Sample	pixel		Relative mobility	log molecular weight	MW (kDa)	Tetramer theorical molecular weight
TcCAT-1	201		0.705263	1.95622	90.4112	361.645
